# Supplementary material for: The Relationship between Selected Factors (Temperament, Bipolar Traits, Sleep Quality, Severity of Addiction) and Depressive Symptoms in Alcohol-Dependent Men
Source: Int J Environ Res Public Health. 2023 Feb 24;20(5):4072. doi: 10.3390/ijerph20054072 (PMC10001749; doi:10.3390/ijerph20054072)
Supplement: Supplementary file 1 [file ijerph-20-04072-s001.zip]

Archive with 1 entries (1 files):
- ijerph-2206822-supplementary.pdf
